# Supplementary material for: Emodin inhibits viability, proliferation and promotes apoptosis of hypoxic human pulmonary artery smooth muscle cells via targeting miR-244-5p/DEGS1 axis
Source: BMC Pulm Med. 2021 Jul 31;21:252. doi: 10.1186/s12890-021-01616-1 (PMC8325255; doi:10.1186/s12890-021-01616-1)
Supplement: Supplementary file 2 — Additional file 2. Raw images for western blot. [file 12890_2021_1616_MOESM2_ESM.zip]

Archive with 5 entries (5 files):
- Western blot raw/FIGS1-FIG1B.pdf
- Western blot raw/FIGS2-FIG3C.pdf
- Western blot raw/FIGS3-FIG4D.pdf
- Western blot raw/FIGS4-FIG6C.pdf
- Western blot raw/FIGS5-FIG7BD.pdf
